# Supplementary material for: Scenario-Based Programming of Voice-Controlled Medical Robotic Systems
Source: Sensors (Basel). 2022 Dec 6;22(23):9520. doi: 10.3390/s22239520 (PMC9738457; doi:10.3390/s22239520)
Supplement: Supplementary file 1 [file sensors-22-09520-s001.zip]

Archive with 4 entries (3 files):
- sensors-2031470-supplementary/
- sensors-2031470-supplementary/research data S1.pdf
- sensors-2031470-supplementary/VideoS1.mp4
- sensors-2031470-supplementary/VideoS2.mp4
